# Supplementary material for: Inhibition of the CDK2 and Cyclin A complex leads to autophagic degradation of CDK2 in cancer cells
Source: Nat Commun. 2022 May 20;13:2835. doi: 10.1038/s41467-022-30264-0 (PMC9122913; doi:10.1038/s41467-022-30264-0)
Supplement: Supplementary file 3 — Supplementary Data 1 [file 41467_2022_30264_MOESM3_ESM.xls]

## Sheet: Control_case
CID: collision induced dissociation
ETD: electron transfer dissociation
ym180601of13 and ym180601of16 are the results of control and HHT-treated sample identified by CID respectively.
ym180601of14 and ym180601of17 are the results of control and HHT-treated sample identified by ETD respectively.
Green color represents the protein identified in HHT-treated smaple; Blue color represents the protein identified in control sample.
											Control		HHT
prot_hit_num	prot_family_member	prot_acc	prot_desc	prot_score	prot_mass	prot_matches	prot_matches_sig	prot_sequences	prot_sequences_sig	prot_cover	CID	ETD	CID	ETD
29	1	6PGD_HUMAN	6-phosphogluconate dehydrogenase, decarboxylating OS=Homo sapiens GN=PGD PE=1 SV=3	54	53619	1	1	1	1	3.5			ym180601of16
6		ACTA_HUMAN	Actin, aortic smooth muscle OS=Homo sapiens GN=ACTA2 PE=1 SV=1	157	42381	32	7	14	5	23.6	ym180601of13
1		ACTA_HUMAN	Actin, aortic smooth muscle OS=Homo sapiens GN=ACTA2 PE=1 SV=1	1337	42381	141	78	29	19	36.1			ym180601of16
1	2	ACTA_HUMAN	Actin, aortic smooth muscle OS=Homo sapiens GN=ACTA2 PE=1 SV=1	1032	42381	169	59	30	12	56				ym180601of17
6	1	ACTB_HUMAN	Actin, cytoplasmic 1 OS=Homo sapiens GN=ACTB PE=1 SV=1	162	42052	35	8	16	6	29.3	ym180601of13
9	1	ACTB_HUMAN	Actin, cytoplasmic 1 OS=Homo sapiens GN=ACTB PE=1 SV=1	113	42052	54	5	21	2	44		ym180601of14
1	1	ACTB_HUMAN	Actin, cytoplasmic 1 OS=Homo sapiens GN=ACTB PE=1 SV=1	2549	42052	202	116	48	35	76.5			ym180601of16
6		ACTBL_HUMAN	Beta-actin-like protein 2 OS=Homo sapiens GN=ACTBL2 PE=1 SV=2	62	42318	5	1	4	1	11.4	ym180601of13
1	3	ACTBL_HUMAN	Beta-actin-like protein 2 OS=Homo sapiens GN=ACTBL2 PE=1 SV=2	188	42318	31	13	13	7	27.7			ym180601of16
1		ACTBL_HUMAN	Beta-actin-like protein 2 OS=Homo sapiens GN=ACTBL2 PE=1 SV=2	142	42318	43	5	14	2	38.3				ym180601of17
1		ACTBM_HUMAN	Putative beta-actin-like protein 3 OS=Homo sapiens GN=POTEKP PE=5 SV=1	150	42331	17	8	7	3	16.5			ym180601of16
1		ACTBM_HUMAN	Putative beta-actin-like protein 3 OS=Homo sapiens GN=POTEKP PE=5 SV=1	107	42331	32	3	14	2	44.3				ym180601of17
1	2	ACTC_HUMAN	Actin, alpha cardiac muscle 1 OS=Homo sapiens GN=ACTC1 PE=1 SV=1	1337	42334	146	79	31	20	39			ym180601of16
1	1	ACTG_HUMAN	Actin, cytoplasmic 2 OS=Homo sapiens GN=ACTG1 PE=1 SV=1	1400	42108	241	85	49	24	81.3				ym180601of17
36	1	ACTZ_HUMAN	Alpha-centractin OS=Homo sapiens GN=ACTR1A PE=1 SV=1	41	42701	2	1	2	1	4.3			ym180601of16
18	1	ADRM1_HUMAN	Proteasomal ubiquitin receptor ADRM1 OS=Homo sapiens GN=ADRM1 PE=1 SV=2	70	42412	1	1	1	1	3.9	ym180601of13
24	1	ADRM1_HUMAN	Proteasomal ubiquitin receptor ADRM1 OS=Homo sapiens GN=ADRM1 PE=1 SV=2	76	42412	2	1	2	1	9.1			ym180601of16
31	1	ADRM1_HUMAN	Proteasomal ubiquitin receptor ADRM1 OS=Homo sapiens GN=ADRM1 PE=1 SV=2	75	42412	7	1	3	1	9.1				ym180601of17
19	1	ALDOA_HUMAN	Fructose-bisphosphate aldolase A OS=Homo sapiens GN=ALDOA PE=1 SV=2	85	39851	8	3	7	3	13.5		ym180601of14
29	1	ATPA_HUMAN	ATP synthase subunit alpha, mitochondrial OS=Homo sapiens GN=ATP5A1 PE=1 SV=1	47	59828	14	2	10	2	16.5	ym180601of13
29	1	ATPA_HUMAN	ATP synthase subunit alpha, mitochondrial OS=Homo sapiens GN=ATP5A1 PE=1 SV=1	65	59828	17	1	15	1	44.8		ym180601of14
14	1	ATPA_HUMAN	ATP synthase subunit alpha, mitochondrial OS=Homo sapiens GN=ATP5A1 PE=1 SV=1	116	59828	21	7	16	6	26.2			ym180601of16
12	1	ATPA_HUMAN	ATP synthase subunit alpha, mitochondrial OS=Homo sapiens GN=ATP5A1 PE=1 SV=1	133	59828	20	4	15	4	28				ym180601of17
4	1	ATPB_HUMAN	ATP synthase subunit beta, mitochondrial OS=Homo sapiens GN=ATP5B PE=1 SV=3	192	56525	23	7	16	7	36.1	ym180601of13
7	1	ATPB_HUMAN	ATP synthase subunit beta, mitochondrial OS=Homo sapiens GN=ATP5B PE=1 SV=3	132	56525	29	3	17	3	42.9		ym180601of14
8	1	ATPB_HUMAN	ATP synthase subunit beta, mitochondrial OS=Homo sapiens GN=ATP5B PE=1 SV=3	193	56525	20	11	12	8	33.3			ym180601of16
18	1	ATPB_HUMAN	ATP synthase subunit beta, mitochondrial OS=Homo sapiens GN=ATP5B PE=1 SV=3	102	56525	25	5	14	5	35				ym180601of17
5		BLK_HUMAN	Tyrosine-protein kinase Blk OS=Homo sapiens GN=BLK PE=1 SV=3	44	58126	1	1	1	1	1.6	ym180601of13
7		BLK_HUMAN	Tyrosine-protein kinase Blk OS=Homo sapiens GN=BLK PE=1 SV=3	48	58126	1	1	1	1	1.6			ym180601of16
7	1	CCNA2_HUMAN	Cyclin-A2 OS=Homo sapiens GN=CCNA2 PE=1 SV=2	160	48691	14	7	12	6	28.2	ym180601of13
12	1	CCNA2_HUMAN	Cyclin-A2 OS=Homo sapiens GN=CCNA2 PE=1 SV=2	110	48691	19	3	16	2	38.9		ym180601of14
10	1	CCNA2_HUMAN	Cyclin-A2 OS=Homo sapiens GN=CCNA2 PE=1 SV=2	173	48691	8	6	5	4	14.1			ym180601of16
11	1	CCNA2_HUMAN	Cyclin-A2 OS=Homo sapiens GN=CCNA2 PE=1 SV=2	144	48691	15	2	10	1	33.8				ym180601of17
5		CDK1_HUMAN	Cyclin-dependent kinase 1 OS=Homo sapiens GN=CDK1 PE=1 SV=3	76	34131	8	2	3	2	9.4	ym180601of13
7		CDK1_HUMAN	Cyclin-dependent kinase 1 OS=Homo sapiens GN=CDK1 PE=1 SV=3	79	34131	20	2	3	2	9.4			ym180601of16
5		CDK18_HUMAN	Cyclin-dependent kinase 18 OS=Homo sapiens GN=CDK18 PE=1 SV=3	51	54488	2	2	2	2	4	ym180601of13
7		CDK18_HUMAN	Cyclin-dependent kinase 18 OS=Homo sapiens GN=CDK18 PE=1 SV=3	48	54488	3	2	3	2	4.7			ym180601of16
5	1	CDK2_HUMAN	Cyclin-dependent kinase 2 OS=Homo sapiens GN=CDK2 PE=1 SV=2	188	34079	29	13	17	10	55.4	ym180601of13
8	1	CDK2_HUMAN	Cyclin-dependent kinase 2 OS=Homo sapiens GN=CDK2 PE=1 SV=2	114	34079	34	2	18	2	61.1		ym180601of14
7	1	CDK2_HUMAN	Cyclin-dependent kinase 2 OS=Homo sapiens GN=CDK2 PE=1 SV=2	237	34079	35	13	22	12	59.7			ym180601of16
7	1	CDK2_HUMAN	Cyclin-dependent kinase 2 OS=Homo sapiens GN=CDK2 PE=1 SV=2	173	34079	45	7	23	6	60.1				ym180601of17
5		CDK3_HUMAN	Cyclin-dependent kinase 3 OS=Homo sapiens GN=CDK3 PE=1 SV=1	104	35138	3	3	3	3	10.8	ym180601of13
7		CDK3_HUMAN	Cyclin-dependent kinase 3 OS=Homo sapiens GN=CDK3 PE=1 SV=1	122	35138	4	4	4	4	11.8			ym180601of16
7		CDK3_HUMAN	Cyclin-dependent kinase 3 OS=Homo sapiens GN=CDK3 PE=1 SV=1	68	35138	4	1	4	1	17.4				ym180601of17
37	1	CDN1C_HUMAN	Cyclin-dependent kinase inhibitor 1C OS=Homo sapiens GN=CDKN1C PE=1 SV=1	33	32329	1	1	1	1	9.8	ym180601of13
9	1	CH60_HUMAN	60 kDa heat shock protein, mitochondrial OS=Homo sapiens GN=HSPD1 PE=1 SV=2	148	61187	10	3	8	3	18.7	ym180601of13
5	1	CH60_HUMAN	60 kDa heat shock protein, mitochondrial OS=Homo sapiens GN=HSPD1 PE=1 SV=2	217	61187	23	2	17	1	41		ym180601of14
6	1	CH60_HUMAN	60 kDa heat shock protein, mitochondrial OS=Homo sapiens GN=HSPD1 PE=1 SV=2	260	61187	14	7	11	6	28.3			ym180601of16
4	1	CH60_HUMAN	60 kDa heat shock protein, mitochondrial OS=Homo sapiens GN=HSPD1 PE=1 SV=2	206	61187	28	4	18	2	39.6				ym180601of17
31	1	CSN3_HUMAN	COP9 signalosome complex subunit 3 OS=Homo sapiens GN=COPS3 PE=1 SV=3	52	48412	3	1	2	1	5.7			ym180601of16
21	1	CSN3_HUMAN	COP9 signalosome complex subunit 3 OS=Homo sapiens GN=COPS3 PE=1 SV=3	89	48412	5	2	4	1	18.9				ym180601of17
39	1	CSN4_HUMAN	COP9 signalosome complex subunit 4 OS=Homo sapiens GN=COPS4 PE=1 SV=1	37	46525	1	1	1	1	2.5			ym180601of16
48	1	DAZP1_HUMAN	DAZ-associated protein 1 OS=Homo sapiens GN=DAZAP1 PE=1 SV=1	32	43584	1	1	1	1	4.4			ym180601of16
28	1	DAZP1_HUMAN	DAZ-associated protein 1 OS=Homo sapiens GN=DAZAP1 PE=1 SV=1	79	43584	6	1	6	1	16.5				ym180601of17
22	1	DFFA_HUMAN	DNA fragmentation factor subunit alpha OS=Homo sapiens GN=DFFA PE=1 SV=1	80	36899	4	1	4	1	8.8		ym180601of14
23	1	DHB4_HUMAN	Peroxisomal multifunctional enzyme type 2 OS=Homo sapiens GN=HSD17B4 PE=1 SV=3	73	80092	3	1	3	1	9.1		ym180601of14
38	1	DNJA1_HUMAN	DnaJ homolog subfamily A member 1 OS=Homo sapiens GN=DNAJA1 PE=1 SV=2	32	45581	1	1	1	1	3.3	ym180601of13
25	1	DNJA1_HUMAN	DnaJ homolog subfamily A member 1 OS=Homo sapiens GN=DNAJA1 PE=1 SV=2	85	45581	17	1	5	1	27				ym180601of17
41	1	DNJA3_HUMAN	DnaJ homolog subfamily A member 3, mitochondrial OS=Homo sapiens GN=DNAJA3 PE=1 SV=2	67	53083	7	1	6	1	10.6				ym180601of17
13	1	DRG1_HUMAN	Developmentally-regulated GTP-binding protein 1 OS=Homo sapiens GN=DRG1 PE=1 SV=1	79	40802	6	2	4	2	11.2	ym180601of13
11	1	DRG1_HUMAN	Developmentally-regulated GTP-binding protein 1 OS=Homo sapiens GN=DRG1 PE=1 SV=1	110	40802	3	1	2	1	10.9		ym180601of14
30	1	DRG1_HUMAN	Developmentally-regulated GTP-binding protein 1 OS=Homo sapiens GN=DRG1 PE=1 SV=1	54	40802	2	1	2	1	4.6			ym180601of16
27	1	EF1A1_HUMAN	Elongation factor 1-alpha 1 OS=Homo sapiens GN=EEF1A1 PE=1 SV=1	52	50451	10	2	9	2	17.3	ym180601of13
31	1	EF1A1_HUMAN	Elongation factor 1-alpha 1 OS=Homo sapiens GN=EEF1A1 PE=1 SV=1	64	50451	14	1	10	1	25.1		ym180601of14
28	1	EF1A1_HUMAN	Elongation factor 1-alpha 1 OS=Homo sapiens GN=EEF1A1 PE=1 SV=1	60	50451	15	6	8	4	22.5			ym180601of16
27	1	EF1A1_HUMAN	Elongation factor 1-alpha 1 OS=Homo sapiens GN=EEF1A1 PE=1 SV=1	79	50451	20	2	9	2	23.6				ym180601of17
27		EF1A2_HUMAN	Elongation factor 1-alpha 2 OS=Homo sapiens GN=EEF1A2 PE=1 SV=1	49	50780	5	1	5	1	9.7	ym180601of13
34	1	EF1G_HUMAN	Elongation factor 1-gamma OS=Homo sapiens GN=EEF1G PE=1 SV=3	36	50429	4	1	3	1	9.8	ym180601of13
25	1	EF1G_HUMAN	Elongation factor 1-gamma OS=Homo sapiens GN=EEF1G PE=1 SV=3	74	50429	8	4	6	3	17.4			ym180601of16
29	1	EF1G_HUMAN	Elongation factor 1-gamma OS=Homo sapiens GN=EEF1G PE=1 SV=3	78	50429	14	1	8	1	20.8				ym180601of17
36	1	EFTU_HUMAN	Elongation factor Tu, mitochondrial OS=Homo sapiens GN=TUFM PE=1 SV=2	34	49852	2	1	2	1	5.8	ym180601of13
42	1	EFTU_HUMAN	Elongation factor Tu, mitochondrial OS=Homo sapiens GN=TUFM PE=1 SV=2	36	49852	3	1	3	1	13.7			ym180601of16
15	1	EIF3G_HUMAN	Eukaryotic translation initiation factor 3 subunit G OS=Homo sapiens GN=EIF3G PE=1 SV=2	74	35874	8	1	5	1	20	ym180601of13
18	1	EIF3G_HUMAN	Eukaryotic translation initiation factor 3 subunit G OS=Homo sapiens GN=EIF3G PE=1 SV=2	87	35874	19	1	12	1	51.9		ym180601of14
32	1	EIF3G_HUMAN	Eukaryotic translation initiation factor 3 subunit G OS=Homo sapiens GN=EIF3G PE=1 SV=2	49	35874	12	1	9	1	44.4			ym180601of16
19	1	EIF3G_HUMAN	Eukaryotic translation initiation factor 3 subunit G OS=Homo sapiens GN=EIF3G PE=1 SV=2	97	35874	15	2	8	1	28.4				ym180601of17
11	1	GLNA_HUMAN	Glutamine synthetase OS=Homo sapiens GN=GLUL PE=1 SV=4	89	42665	5	1	3	1	11	ym180601of13
26	1	GLNA_HUMAN	Glutamine synthetase OS=Homo sapiens GN=GLUL PE=1 SV=4	70	42665	6	1	4	1	18.2		ym180601of14
19	1	GLNA_HUMAN	Glutamine synthetase OS=Homo sapiens GN=GLUL PE=1 SV=4	100	42665	6	2	5	2	24.7			ym180601of16
39	1	H6ST1_HUMAN	Heparan-sulfate 6-O-sulfotransferase 1 OS=Homo sapiens GN=HS6ST1 PE=1 SV=5	68	48879	63	2	5	1	23.1				ym180601of17
50	1	HNRPD_HUMAN	Heterogeneous nuclear ribonucleoprotein D0 OS=Homo sapiens GN=HNRNPD PE=1 SV=1	29	38581	2	1	2	1	7.6			ym180601of16
35	1	HNRPD_HUMAN	Heterogeneous nuclear ribonucleoprotein D0 OS=Homo sapiens GN=HNRNPD PE=1 SV=1	72	38581	4	1	3	1	8.2				ym180601of17
23	2	HOME1_HUMAN	Homer protein homolog 1 OS=Homo sapiens GN=HOMER1 PE=1 SV=2	59	40366	10	3	7	3	21.2			ym180601of16
32	1	HOME1_HUMAN	Homer protein homolog 1 OS=Homo sapiens GN=HOMER1 PE=1 SV=2	74	40366	13	1	11	1	28.5				ym180601of17
23	1	HOME2_HUMAN	Homer protein homolog 2 OS=Homo sapiens GN=HOMER2 PE=1 SV=1	77	40774	8	3	6	3	16.9			ym180601of16
23		HOME3_HUMAN	Homer protein homolog 3 OS=Homo sapiens GN=HOMER3 PE=1 SV=2	56	39812	3	2	2	2	3.3			ym180601of16
33	1	HORN_HUMAN	Hornerin OS=Homo sapiens GN=HRNR PE=1 SV=2	37	283140	14	3	8	3	6.1	ym180601of13
15	1	HORN_HUMAN	Hornerin OS=Homo sapiens GN=HRNR PE=1 SV=2	91	283140	21	3	15	3	10.4		ym180601of14
13	1	HORN_HUMAN	Hornerin OS=Homo sapiens GN=HRNR PE=1 SV=2	125	283140	22	2	14	1	11.1				ym180601of17
42	1	HSDL2_HUMAN	Hydroxysteroid dehydrogenase-like protein 2 OS=Homo sapiens GN=HSDL2 PE=1 SV=1	67	45651	6	1	6	1	22.2				ym180601of17
36	1	HSP7C_HUMAN	Heat shock cognate 71 kDa protein OS=Homo sapiens GN=HSPA8 PE=1 SV=1	70	71082	11	1	11	1	24.9				ym180601of17
16	1	IF4A1_HUMAN	Eukaryotic initiation factor 4A-I OS=Homo sapiens GN=EIF4A1 PE=1 SV=1	73	46353	5	3	3	2	7.4	ym180601of13
14	1	IF4A1_HUMAN	Eukaryotic initiation factor 4A-I OS=Homo sapiens GN=EIF4A1 PE=1 SV=1	92	46353	8	1	5	1	17.2		ym180601of14
13	1	IF4A1_HUMAN	Eukaryotic initiation factor 4A-I OS=Homo sapiens GN=EIF4A1 PE=1 SV=1	130	46353	7	5	4	3	14			ym180601of16
15	1	IF4A1_HUMAN	Eukaryotic initiation factor 4A-I OS=Homo sapiens GN=EIF4A1 PE=1 SV=1	117	46353	13	2	8	1	37.7				ym180601of17
16		IF4A2_HUMAN	Eukaryotic initiation factor 4A-II OS=Homo sapiens GN=EIF4A2 PE=1 SV=2	56	46601	2	2	1	1	3.9	ym180601of13
13		IF4A2_HUMAN	Eukaryotic initiation factor 4A-II OS=Homo sapiens GN=EIF4A2 PE=1 SV=2	80	46601	4	3	3	2	10.6			ym180601of16
13		IF4A3_HUMAN	Eukaryotic initiation factor 4A-III OS=Homo sapiens GN=EIF4A3 PE=1 SV=4	76	47126	5	2	3	1	10.7			ym180601of16
25	1	IF4B_HUMAN	Eukaryotic translation initiation factor 4B OS=Homo sapiens GN=EIF4B PE=1 SV=2	60	69167	2	1	2	1	6.5	ym180601of13
49	1	IF4B_HUMAN	Eukaryotic translation initiation factor 4B OS=Homo sapiens GN=EIF4B PE=1 SV=2	31	69167	3	1	3	1	8			ym180601of16
22	1	IF4B_HUMAN	Eukaryotic translation initiation factor 4B OS=Homo sapiens GN=EIF4B PE=1 SV=2	88	69167	8	1	7	1	16.4				ym180601of17
8	1	K1C10_HUMAN	Keratin, type I cytoskeletal 10 OS=Homo sapiens GN=KRT10 PE=1 SV=6	153	59020	9	3	9	3	14.6	ym180601of13
3	1	K1C10_HUMAN	Keratin, type I cytoskeletal 10 OS=Homo sapiens GN=KRT10 PE=1 SV=6	240	59020	13	5	12	5	31.7		ym180601of14
17	1	K1C10_HUMAN	Keratin, type I cytoskeletal 10 OS=Homo sapiens GN=KRT10 PE=1 SV=6	111	59020	9	5	8	4	11.3			ym180601of16
45	1	K1C10_HUMAN	Keratin, type I cytoskeletal 10 OS=Homo sapiens GN=KRT10 PE=1 SV=6	67	59020	16	1	14	1	26.5				ym180601of17
17		K1C13_HUMAN	Keratin, type I cytoskeletal 13 OS=Homo sapiens GN=KRT13 PE=1 SV=4	30	49900	1	1	1	1	1.5			ym180601of16
14	1	K1C14_HUMAN	Keratin, type I cytoskeletal 14 OS=Homo sapiens GN=KRT14 PE=1 SV=4	74	51872	3	1	3	1	6.1	ym180601of13
20	1	K1C14_HUMAN	Keratin, type I cytoskeletal 14 OS=Homo sapiens GN=KRT14 PE=1 SV=4	82	51872	8	1	8	1	22.2		ym180601of14
17	2	K1C14_HUMAN	Keratin, type I cytoskeletal 14 OS=Homo sapiens GN=KRT14 PE=1 SV=4	54	51872	4	2	4	2	8.5			ym180601of16
30	1	K1C18_HUMAN	Keratin, type I cytoskeletal 18 OS=Homo sapiens GN=KRT18 PE=1 SV=2	76	48029	6	1	6	1	22.6				ym180601of17
2	1	K1C9_HUMAN	Keratin, type I cytoskeletal 9 OS=Homo sapiens GN=KRT9 PE=1 SV=3	394	62255	17	9	14	9	34.8	ym180601of13
2	1	K1C9_HUMAN	Keratin, type I cytoskeletal 9 OS=Homo sapiens GN=KRT9 PE=1 SV=3	398	62255	33	10	22	9	52.6		ym180601of14
3	1	K1C9_HUMAN	Keratin, type I cytoskeletal 9 OS=Homo sapiens GN=KRT9 PE=1 SV=3	486	62255	16	10	12	9	32.1			ym180601of16
2	1	K1C9_HUMAN	Keratin, type I cytoskeletal 9 OS=Homo sapiens GN=KRT9 PE=1 SV=3	594	62255	31	10	22	5	60.8				ym180601of17
1	2	K22E_HUMAN	Keratin, type II cytoskeletal 2 epidermal OS=Homo sapiens GN=KRT2 PE=1 SV=2	255	65678	14	8	11	7	21.9	ym180601of13
1	2	K22E_HUMAN	Keratin, type II cytoskeletal 2 epidermal OS=Homo sapiens GN=KRT2 PE=1 SV=2	433	65678	23	9	20	9	30.8		ym180601of14
2	2	K22E_HUMAN	Keratin, type II cytoskeletal 2 epidermal OS=Homo sapiens GN=KRT2 PE=1 SV=2	213	65678	10	6	9	6	18.2			ym180601of16
3	2	K22E_HUMAN	Keratin, type II cytoskeletal 2 epidermal OS=Homo sapiens GN=KRT2 PE=1 SV=2	269	65678	19	4	17	4	45.4				ym180601of17
1		K22O_HUMAN	Keratin, type II cytoskeletal 2 oral OS=Homo sapiens GN=KRT76 PE=1 SV=2	41	66370	3	1	2	1	2.8	ym180601of13
2		K22O_HUMAN	Keratin, type II cytoskeletal 2 oral OS=Homo sapiens GN=KRT76 PE=1 SV=2	40	66370	2	1	2	1	2.8			ym180601of16
1	1	K2C1_HUMAN	Keratin, type II cytoskeletal 1 OS=Homo sapiens GN=KRT1 PE=1 SV=6	471	66170	25	15	19	12	36.6	ym180601of13
1	1	K2C1_HUMAN	Keratin, type II cytoskeletal 1 OS=Homo sapiens GN=KRT1 PE=1 SV=6	482	66170	28	11	24	10	44.6		ym180601of14
2	1	K2C1_HUMAN	Keratin, type II cytoskeletal 1 OS=Homo sapiens GN=KRT1 PE=1 SV=6	564	66170	29	21	26	21	47.7			ym180601of16
3	1	K2C1_HUMAN	Keratin, type II cytoskeletal 1 OS=Homo sapiens GN=KRT1 PE=1 SV=6	484	66170	34	12	28	9	52.2				ym180601of17
1		K2C1B_HUMAN	Keratin, type II cytoskeletal 1b OS=Homo sapiens GN=KRT77 PE=1 SV=3	52	62149	1	1	1	1	2.1	ym180601of13
1		K2C1B_HUMAN	Keratin, type II cytoskeletal 1b OS=Homo sapiens GN=KRT77 PE=1 SV=3	98	62149	5	1	5	1	15.6		ym180601of14
2		K2C1B_HUMAN	Keratin, type II cytoskeletal 1b OS=Homo sapiens GN=KRT77 PE=1 SV=3	59	62149	1	1	1	1	2.1			ym180601of16
3		K2C1B_HUMAN	Keratin, type II cytoskeletal 1b OS=Homo sapiens GN=KRT77 PE=1 SV=3	98	62149	4	1	4	1	12.3				ym180601of17
1		K2C6B_HUMAN	Keratin, type II cytoskeletal 6B OS=Homo sapiens GN=KRT6B PE=1 SV=5	60	60315	3	2	3	2	5.1	ym180601of13
44	1	KCRB_HUMAN	Creatine kinase B-type OS=Homo sapiens GN=CKB PE=1 SV=1	35	42902	6	1	5	1	12.3			ym180601of16
45	1	KI20B_HUMAN	Kinesin-like protein KIF20B OS=Homo sapiens GN=KIF20B PE=1 SV=3	34	211868	19	2	1	1	0.5			ym180601of16
38	1	KIF4B_HUMAN	Chromosome-associated kinesin KIF4B OS=Homo sapiens GN=KIF4B PE=2 SV=2	68	141829	10	1	5	1	8.8				ym180601of17
33	1	METK2_HUMAN	S-adenosylmethionine synthase isoform type-2 OS=Homo sapiens GN=MAT2A PE=1 SV=1	45	43975	4	2	4	2	15.7			ym180601of16
21	1	NDRG1_HUMAN	Protein NDRG1 OS=Homo sapiens GN=NDRG1 PE=1 SV=1	64	43264	1	1	1	1	3.6	ym180601of13
27	1	NDRG1_HUMAN	Protein NDRG1 OS=Homo sapiens GN=NDRG1 PE=1 SV=1	66	43264	2	1	2	1	7.9			ym180601of16
31	1	ODPA_HUMAN	Pyruvate dehydrogenase E1 component subunit alpha, somatic form, mitochondrial OS=Homo sapiens GN=PDHA1 PE=1 SV=3	40	43952	3	1	3	1	7.2	ym180601of13
37	1	ODPA_HUMAN	Pyruvate dehydrogenase E1 component subunit alpha, somatic form, mitochondrial OS=Homo sapiens GN=PDHA1 PE=1 SV=3	39	43952	4	1	4	1	7.2			ym180601of16
12	1	PA2G4_HUMAN	Proliferation-associated protein 2G4 OS=Homo sapiens GN=PA2G4 PE=1 SV=3	84	44101	5	1	4	1	10.2	ym180601of13
12	1	PA2G4_HUMAN	Proliferation-associated protein 2G4 OS=Homo sapiens GN=PA2G4 PE=1 SV=3	150	44101	7	2	6	2	15.2			ym180601of16
49	1	PA2G4_HUMAN	Proliferation-associated protein 2G4 OS=Homo sapiens GN=PA2G4 PE=1 SV=3	62	44101	11	1	10	1	24.6				ym180601of17
22	1	PABP2_HUMAN	Polyadenylate-binding protein 2 OS=Homo sapiens GN=PABPN1 PE=1 SV=3	79	32843	1	1	1	1	15.4			ym180601of16
26	1	PCBP1_HUMAN	Poly(rC)-binding protein 1 OS=Homo sapiens GN=PCBP1 PE=1 SV=2	54	37987	3	1	3	1	11	ym180601of13
27	1	PCBP3_HUMAN	Poly(rC)-binding protein 3 OS=Homo sapiens GN=PCBP3 PE=2 SV=2	70	39725	4	1	4	1	14.6		ym180601of14
43	1	PDIP3_HUMAN	Polymerase delta-interacting protein 3 OS=Homo sapiens GN=POLDIP3 PE=1 SV=2	67	46289	3	1	3	1	10.5				ym180601of17
20	1	PGK1_HUMAN	Phosphoglycerate kinase 1 OS=Homo sapiens GN=PGK1 PE=1 SV=3	64	44985	21	3	13	3	33.3	ym180601of13
16	1	PGK1_HUMAN	Phosphoglycerate kinase 1 OS=Homo sapiens GN=PGK1 PE=1 SV=3	90	44985	30	2	19	2	61.4		ym180601of14
4	1	PGK1_HUMAN	Phosphoglycerate kinase 1 OS=Homo sapiens GN=PGK1 PE=1 SV=3	369	44985	55	19	28	14	77			ym180601of16
6	1	PGK1_HUMAN	Phosphoglycerate kinase 1 OS=Homo sapiens GN=PGK1 PE=1 SV=3	180	44985	65	5	34	5	89.7				ym180601of17
20		PGK2_HUMAN	Phosphoglycerate kinase 2 OS=Homo sapiens GN=PGK2 PE=1 SV=3	59	45166	3	2	2	2	9.4	ym180601of13
4		PGK2_HUMAN	Phosphoglycerate kinase 2 OS=Homo sapiens GN=PGK2 PE=1 SV=3	170	45166	7	6	4	4	13.2			ym180601of16
6		PGK2_HUMAN	Phosphoglycerate kinase 2 OS=Homo sapiens GN=PGK2 PE=1 SV=3	101	45166	5	2	4	2	13.2				ym180601of17
6		POTEE_HUMAN	POTE ankyrin domain family member E OS=Homo sapiens GN=POTEE PE=2 SV=3	110	122882	8	3	5	3	4.1	ym180601of13
1		POTEE_HUMAN	POTE ankyrin domain family member E OS=Homo sapiens GN=POTEE PE=2 SV=3	795	122882	47	28	16	11	10.1			ym180601of16
1		POTEE_HUMAN	POTE ankyrin domain family member E OS=Homo sapiens GN=POTEE PE=2 SV=3	224	122882	57	14	21	8	21.4				ym180601of17
1		POTEF_HUMAN	POTE ankyrin domain family member F OS=Homo sapiens GN=POTEF PE=1 SV=2	296	123020	34	17	12	7	8			ym180601of16
1		POTEF_HUMAN	POTE ankyrin domain family member F OS=Homo sapiens GN=POTEF PE=1 SV=2	112	123020	38	5	16	4	16.6				ym180601of17
6		POTEI_HUMAN	POTE ankyrin domain family member I OS=Homo sapiens GN=POTEI PE=3 SV=1	82	122858	8	2	5	2	3.9	ym180601of13
1		POTEI_HUMAN	POTE ankyrin domain family member I OS=Homo sapiens GN=POTEI PE=3 SV=1	214	122858	26	12	10	6	6.3			ym180601of16
1		POTEI_HUMAN	POTE ankyrin domain family member I OS=Homo sapiens GN=POTEI PE=3 SV=1	78	122858	33	3	17	3	22				ym180601of17
6		POTEJ_HUMAN	POTE ankyrin domain family member J OS=Homo sapiens GN=POTEJ PE=3 SV=1	63	118740	3	1	3	1	3	ym180601of13
1		POTEJ_HUMAN	POTE ankyrin domain family member J OS=Homo sapiens GN=POTEJ PE=3 SV=1	173	118740	22	10	9	4	7.7			ym180601of16
3	2	PPM1A_HUMAN	Protein phosphatase 1A OS=Homo sapiens GN=PPM1A PE=1 SV=1	182	43048	15	9	8	5	19.1	ym180601of13
4		PPM1A_HUMAN	Protein phosphatase 1A OS=Homo sapiens GN=PPM1A PE=1 SV=1	112	43048	13	3	7	2	24.6		ym180601of14
5	2	PPM1A_HUMAN	Protein phosphatase 1A OS=Homo sapiens GN=PPM1A PE=1 SV=1	141	43048	13	5	7	3	19.6			ym180601of16
8		PPM1A_HUMAN	Protein phosphatase 1A OS=Homo sapiens GN=PPM1A PE=1 SV=1	120	43048	14	2	10	1	34				ym180601of17
3	1	PPM1B_HUMAN	Protein phosphatase 1B OS=Homo sapiens GN=PPM1B PE=1 SV=1	311	53180	57	24	24	15	43.4	ym180601of13
4	1	PPM1B_HUMAN	Protein phosphatase 1B OS=Homo sapiens GN=PPM1B PE=1 SV=1	218	53180	67	11	29	7	50.7		ym180601of14
5	1	PPM1B_HUMAN	Protein phosphatase 1B OS=Homo sapiens GN=PPM1B PE=1 SV=1	347	53180	44	25	22	16	44.3			ym180601of16
8	1	PPM1B_HUMAN	Protein phosphatase 1B OS=Homo sapiens GN=PPM1B PE=1 SV=1	171	53180	50	8	23	6	46.1				ym180601of17
20	1	PRS10_HUMAN	26S proteasome regulatory subunit 10B OS=Homo sapiens GN=PSMC6 PE=1 SV=1	85	44430	8	2	7	2	21.3			ym180601of16
14	1	PRS10_HUMAN	26S proteasome regulatory subunit 10B OS=Homo sapiens GN=PSMC6 PE=1 SV=1	118	44430	16	4	14	4	46				ym180601of17
33	1	PUR6_HUMAN	Multifunctional protein ADE2 OS=Homo sapiens GN=PAICS PE=1 SV=3	74	47790	5	1	5	1	25.6				ym180601of17
19	1	QCR2_HUMAN	Cytochrome b-c1 complex subunit 2, mitochondrial OS=Homo sapiens GN=UQCRC2 PE=1 SV=3	67	48584	3	2	3	2	6.8	ym180601of13
21	1	QCR2_HUMAN	Cytochrome b-c1 complex subunit 2, mitochondrial OS=Homo sapiens GN=UQCRC2 PE=1 SV=3	83	48584	2	2	2	2	7.3			ym180601of16
23	1	QCR2_HUMAN	Cytochrome b-c1 complex subunit 2, mitochondrial OS=Homo sapiens GN=UQCRC2 PE=1 SV=3	87	48584	5	1	4	1	15.7				ym180601of17
52	1	RBMX_HUMAN	RNA-binding motif protein, X chromosome OS=Homo sapiens GN=RBMX PE=1 SV=3	27	42306	6	2	5	2	19.9			ym180601of16
24	1	RBMX_HUMAN	RNA-binding motif protein, X chromosome OS=Homo sapiens GN=RBMX PE=1 SV=3	86	42306	21	4	13	4	45.5				ym180601of17
44	1	RCC1_HUMAN	Regulator of chromosome condensation OS=Homo sapiens GN=RCC1 PE=1 SV=1	67	45397	11	1	7	1	30.9				ym180601of17
52		RMXL1_HUMAN	RNA binding motif protein, X-linked-like-1 OS=Homo sapiens GN=RBMXL1 PE=1 SV=1	27	42173	4	1	4	1	14.9			ym180601of16
24		RMXL1_HUMAN	RNA binding motif protein, X-linked-like-1 OS=Homo sapiens GN=RBMXL1 PE=1 SV=1	71	42173	13	1	8	1	33.1				ym180601of17
40	1	RO52_HUMAN	E3 ubiquitin-protein ligase TRIM21 OS=Homo sapiens GN=TRIM21 PE=1 SV=1	37	55162	3	2	2	1	5.7			ym180601of16
30	1	ROA1_HUMAN	Heterogeneous nuclear ribonucleoprotein A1 OS=Homo sapiens GN=HNRNPA1 PE=1 SV=5	65	38837	3	1	3	1	15.6		ym180601of14
17	1	ROA1_HUMAN	Heterogeneous nuclear ribonucleoprotein A1 OS=Homo sapiens GN=HNRNPA1 PE=1 SV=5	104	38837	3	1	3	1	15.1				ym180601of17
47	1	ROA2_HUMAN	Heterogeneous nuclear ribonucleoproteins A2/B1 OS=Homo sapiens GN=HNRNPA2B1 PE=1 SV=2	32	37464	1	1	1	1	7.1			ym180601of16
10	1	ROA3_HUMAN	Heterogeneous nuclear ribonucleoprotein A3 OS=Homo sapiens GN=HNRNPA3 PE=1 SV=2	111	39799	6	1	5	1	23.5		ym180601of14
35	1	ROA3_HUMAN	Heterogeneous nuclear ribonucleoprotein A3 OS=Homo sapiens GN=HNRNPA3 PE=1 SV=2	41	39799	1	1	1	1	5.8			ym180601of16
16	1	ROA3_HUMAN	Heterogeneous nuclear ribonucleoprotein A3 OS=Homo sapiens GN=HNRNPA3 PE=1 SV=2	109	39799	3	1	3	1	14				ym180601of17
32	1	RUVB2_HUMAN	RuvB-like 2 OS=Homo sapiens GN=RUVBL2 PE=1 SV=3	38	51296	3	1	3	1	9.5	ym180601of13
46	1	RUVB2_HUMAN	RuvB-like 2 OS=Homo sapiens GN=RUVBL2 PE=1 SV=3	66	51296	8	1	7	1	18.1				ym180601of17
28	1	SAHH_HUMAN	Adenosylhomocysteinase OS=Homo sapiens GN=AHCY PE=1 SV=4	68	48255	7	1	7	1	24.3		ym180601of14
34	1	SAHH_HUMAN	Adenosylhomocysteinase OS=Homo sapiens GN=AHCY PE=1 SV=4	44	48255	3	1	2	1	6.9			ym180601of16
10	1	SAHH_HUMAN	Adenosylhomocysteinase OS=Homo sapiens GN=AHCY PE=1 SV=4	154	48255	14	3	10	2	22.5				ym180601of17
11	1	SEPT2_HUMAN	Septin-2 OS=Homo sapiens GN=SEPT2 PE=1 SV=1	154	41689	5	5	2	2	11.1			ym180601of16
20	1	SEPT2_HUMAN	Septin-2 OS=Homo sapiens GN=SEPT2 PE=1 SV=1	91	41689	17	3	12	2	51.5				ym180601of17
24	1	SERPH_HUMAN	Serpin H1 OS=Homo sapiens GN=SERPINH1 PE=1 SV=2	72	46525	5	1	5	1	13.6		ym180601of14
41	1	SERPH_HUMAN	Serpin H1 OS=Homo sapiens GN=SERPINH1 PE=1 SV=2	36	46525	2	1	2	1	5.7			ym180601of16
37	1	SERPH_HUMAN	Serpin H1 OS=Homo sapiens GN=SERPINH1 PE=1 SV=2	70	46525	8	1	7	1	23.9				ym180601of17
28	1	SLAI2_HUMAN	SLAIN motif-containing protein 2 OS=Homo sapiens GN=SLAIN2 PE=1 SV=2	52	62733	2	1	2	1	7.1	ym180601of13
38	1	SPS1_HUMAN	Selenide, water dikinase 1 OS=Homo sapiens GN=SEPHS1 PE=1 SV=2	39	43396	2	1	2	1	9.2			ym180601of16
48	1	SPS1_HUMAN	Selenide, water dikinase 1 OS=Homo sapiens GN=SEPHS1 PE=1 SV=2	63	43396	6	1	3	1	13.5				ym180601of17
35	1	SPSY_HUMAN	Spermine synthase OS=Homo sapiens GN=SMS PE=1 SV=2	36	41698	2	1	2	1	2.5	ym180601of13
47	1	SPTB2_HUMAN	Spectrin beta chain, non-erythrocytic 1 OS=Homo sapiens GN=SPTBN1 PE=1 SV=2	66	275237	31	1	14	1	13				ym180601of17
17	1	TADBP_HUMAN	TAR DNA-binding protein 43 OS=Homo sapiens GN=TARDBP PE=1 SV=1	71	45053	1	1	1	1	4.3	ym180601of13
13	1	TADBP_HUMAN	TAR DNA-binding protein 43 OS=Homo sapiens GN=TARDBP PE=1 SV=1	95	45053	2	1	2	1	6.8		ym180601of14
18	1	TADBP_HUMAN	TAR DNA-binding protein 43 OS=Homo sapiens GN=TARDBP PE=1 SV=1	102	45053	1	1	1	1	4.3			ym180601of16
26	1	TADBP_HUMAN	TAR DNA-binding protein 43 OS=Homo sapiens GN=TARDBP PE=1 SV=1	82	45053	7	2	6	2	13.8				ym180601of17
24	1	TBA1A_HUMAN	Tubulin alpha-1A chain OS=Homo sapiens GN=TUBA1A PE=1 SV=1	61	50788	5	2	3	2	9.1	ym180601of13
17	1	TBA1A_HUMAN	Tubulin alpha-1A chain OS=Homo sapiens GN=TUBA1A PE=1 SV=1	87	50788	7	2	4	2	12		ym180601of14
26	1	TBA1A_HUMAN	Tubulin alpha-1A chain OS=Homo sapiens GN=TUBA1A PE=1 SV=1	69	50788	7	3	5	2	14.4			ym180601of16
34	1	TBA1A_HUMAN	Tubulin alpha-1A chain OS=Homo sapiens GN=TUBA1A PE=1 SV=1	74	50788	12	2	8	2	22				ym180601of17
26		TBA3C_HUMAN	Tubulin alpha-3C/D chain OS=Homo sapiens GN=TUBA3C PE=1 SV=3	39	50612	4	2	3	1	10			ym180601of16
22		TBB1_HUMAN	Tubulin beta-1 chain OS=Homo sapiens GN=TUBB1 PE=1 SV=1	40	50865	1	1	1	1	2.2	ym180601of13
16		TBB1_HUMAN	Tubulin beta-1 chain OS=Homo sapiens GN=TUBB1 PE=1 SV=1	41	50865	2	1	2	1	4			ym180601of16
16		TBB2A_HUMAN	Tubulin beta-2A chain OS=Homo sapiens GN=TUBB2A PE=1 SV=1	89	50274	7	3	5	2	14.8			ym180601of16
22		TBB4A_HUMAN	Tubulin beta-4A chain OS=Homo sapiens GN=TUBB4A PE=1 SV=2	48	50010	4	2	4	2	16.4	ym180601of13
16	2	TBB4A_HUMAN	Tubulin beta-4A chain OS=Homo sapiens GN=TUBB4A PE=1 SV=2	55	50010	7	2	5	2	17.6			ym180601of16
22	2	TBB4B_HUMAN	Tubulin beta-4B chain OS=Homo sapiens GN=TUBB4B PE=1 SV=1	54	50255	6	3	5	3	17.3	ym180601of13
16	1	TBB5_HUMAN	Tubulin beta chain OS=Homo sapiens GN=TUBB PE=1 SV=2	111	50095	13	5	9	4	24.5			ym180601of16
25	1	THIC_HUMAN	Acetyl-CoA acetyltransferase, cytosolic OS=Homo sapiens GN=ACAT2 PE=1 SV=2	70	41838	12	1	9	1	39.8		ym180601of14
51	1	THIK_HUMAN	3-ketoacyl-CoA thiolase, peroxisomal OS=Homo sapiens GN=ACAA1 PE=1 SV=2	27	44834	1	1	1	1	5			ym180601of16
10	1	THIL_HUMAN	Acetyl-CoA acetyltransferase, mitochondrial OS=Homo sapiens GN=ACAT1 PE=1 SV=1	139	45456	13	5	8	4	19.9	ym180601of13
6	1	THIL_HUMAN	Acetyl-CoA acetyltransferase, mitochondrial OS=Homo sapiens GN=ACAT1 PE=1 SV=1	155	45456	15	6	12	4	41.9		ym180601of14
15	1	THIL_HUMAN	Acetyl-CoA acetyltransferase, mitochondrial OS=Homo sapiens GN=ACAT1 PE=1 SV=1	112	45456	10	3	7	3	19.4			ym180601of16
9	1	THIL_HUMAN	Acetyl-CoA acetyltransferase, mitochondrial OS=Homo sapiens GN=ACAT1 PE=1 SV=1	160	45456	24	4	19	4	63.9				ym180601of17
43	1	TRUA_HUMAN	tRNA pseudouridine synthase A OS=Homo sapiens GN=PUS1 PE=1 SV=3	35	48010	2	1	2	1	7.7			ym180601of16
40	1	TRUA_HUMAN	tRNA pseudouridine synthase A OS=Homo sapiens GN=PUS1 PE=1 SV=3	68	48010	7	1	6	1	22				ym180601of17
46	1	TSSC4_HUMAN	Protein TSSC4 OS=Homo sapiens GN=TSSC4 PE=1 SV=3	33	34476	3	1	3	1	8.8			ym180601of16
32	1	VAT1_HUMAN	Synaptic vesicle membrane protein VAT-1 homolog OS=Homo sapiens GN=VAT1 PE=1 SV=2	63	42122	3	1	3	1	13		ym180601of14
23	1	VP26A_HUMAN	Vacuolar protein sorting-associated protein 26A OS=Homo sapiens GN=VPS26A PE=1 SV=2	62	38260	1	1	1	1	6.4	ym180601of13
30	1	YBOX1_HUMAN	Nuclease-sensitive element-binding protein 1 OS=Homo sapiens GN=YBX1 PE=1 SV=3	42	35903	5	2	5	2	32.7	ym180601of13
21	1	YBOX1_HUMAN	Nuclease-sensitive element-binding protein 1 OS=Homo sapiens GN=YBX1 PE=1 SV=3	81	35903	7	1	7	1	46.3		ym180601of14
9	1	YBOX1_HUMAN	Nuclease-sensitive element-binding protein 1 OS=Homo sapiens GN=YBX1 PE=1 SV=3	183	35903	11	7	7	6	47.5			ym180601of16
5	1	YBOX1_HUMAN	Nuclease-sensitive element-binding protein 1 OS=Homo sapiens GN=YBX1 PE=1 SV=3	184	35903	19	7	14	6	58.3				ym180601of17
