# Supplementary material for: Inhibition of the CDK2 and Cyclin A complex leads to autophagic degradation of CDK2 in cancer cells
Source: Nat Commun. 2022 May 20;13:2835. doi: 10.1038/s41467-022-30264-0 (PMC9122913; doi:10.1038/s41467-022-30264-0)
Supplement: Supplementary file 5 — Source Data [file 41467_2022_30264_MOESM5_ESM.xlsx]

## Sheet: Figure 1
Figure 1C								Figure 1H
Figure 1D
								Fifure 1I
Figure 1E
Figure 1G

## Sheet: Figure 2
Fig2C										Fig2H
Days	THP1 WT				THP1 CDK2 KO
0	0.0255	0.0251	0.0315	0.0257	0.0258	0.0261	0.0276	0.0315			Days after cell inoculation	THP1 CDK2-wt Vehicle	THP1 CDK2-wt HHT	THP1 CDK2-3As/T160E Vehicle	THP1 CDK2-3As/T160E HHT
1	0.0803	0.0883	0.0846	0.0782	0.0564	0.0691	0.0793	0.077			34	1
2	0.1258	0.1326	0.1323	0.1393	0.1017	0.1003	0.1004	0.0972			40	1
3	0.2467	0.2644	0.2493	0.2565	0.1639	0.1665	0.1642	0.154			42	1
4	0.4957	0.527	0.5504	0.517	0.2367	0.2612	0.2575	0.2689			47	1
5	1.0362	0.973	1.0567	1.0687	0.4542	0.4399	0.4142	0.4669			49	1
											49	1
Fig2D											60		0
HHT	THP1CDK2-/-				THP1WT						60		0
0	0.1809	0.1732	0.177	0.1682	0.4249	0.4092	0.4158	0.4007			60		0
4	0.1702	0.1569	0.1575	0.1588	0.4208	0.4399	0.4336	0.4281			60		0
8	0.1371	0.1308	0.1412	0.1375	0.3339	0.3561	0.3602	0.3817			60		0
16	0.1038	0.1065	0.1009	0.1044	0.1443	0.1419	0.1515	0.1551			60		0
32	0.0652	0.0712	0.0714	0.0713	0.0547	0.0548	0.0577	0.0585			42			1
64	0.045	0.046	0.0493	0.0463	0.0367	0.0282	0.0229	0.0217			50			1
											51			1
Fig2E											60			0
Days	THP1 CDK2				THP1 DK2-3As/T160E						60			0
0	0.1327	0.1118	0.118	0.1165	0.1327	0.1118	0.118	0.1165			60			0
1	0.2449	0.2312	0.2297	0.2309	0.1735	0.1722	0.1754	0.1799			44				1
2	0.554	0.4948	0.5315	0.5577	0.4473	0.4451	0.4604	0.4514			51				1
3	0.9776	0.8702	1.0833	1.0651	0.8557	0.7499	0.8533	0.7619			60				0
4	1.8892	1.6668	1.9755	1.9754	1.5782	1.318	1.5652	1.5961			60				0
5	3.7849	3.4856	3.998	3.8745	3.4468	3.0579	3.1586	3.2782			60				0
											60				0
Fig2F
	CDK2-3As/T160E				CDK2-WT
0	0.4809	0.3732	0.577	0.4682	0.4249	0.4092	0.4158	0.4007
4	0.4702	0.3569	0.4575	0.4588	0.4208	0.4399	0.4336	0.4281
8	0.4371	0.3308	0.4412	0.4375	0.3339	0.3561	0.3602	0.3817
16	0.3038	0.3065	0.3009	0.3044	0.1443	0.1419	0.1515	0.1551
32	0.2652	0.1712	0.2714	0.2713	0.0547	0.0548	0.0577	0.0585
64	0.245	0.146	0.2493	0.2463	0.0367	0.0282	0.0229	0.0217

## Sheet: Figure 3
							Figure 3D
Figure 3A															Fig3B
															hr	CHX	CHX+HHT
															0		100
															2		91.8136
															4		69.3376
															6		34.8754
															8		15.7364
															10		12.4347
															0	100
															3	96.5435
															6	89.1721
															12	76.5219
															18	39.0332
															24	22.8304
															Fig3C
															hr	DMSO	HHT
															0	100	100
															1	99.8012	87.1722
Figure 3B							Figure 3F								3	93.8577	68.3868
															6	80.265	40.1334
															9	73.4841	34.0102
															12	50.2354	20.3605
															Fig3D
															hr	DMSO	HHT
															0	100	100
															1	99.0931	96.3531
															3	96.2568	93.7186
															6	90.2698	87.8872
															9	80.1654	75.6583
															12	60.2349	56.237
															Fig3E
															DMSO	HHT	DMSO	HHT
															16.11	5.21	21.89	19.62
															18.32	7.02	19.29	20.98
Figure 3C															15.27	4.69	21.58	24.03
															17.92	6.98	20.76	18.89

## Sheet: Figure 4
Figure 4D
								Fig4B
									Vehicle			HHT
								Week 6	7.197	5.279	9.831	7.643	5.752	10.023
								Week 8	17.651	14.362	19.892	15.564	13.021	17.861
								Week 10	34.819	30.625	38.012	23.372	20.576	18.593
								Week 12	44.191	49.215	52.002	17.473	20.659	23.215
								Fig4C				Fig4D
								Weeks post BMT	Vehicle	HHT		CDK2 expression	IC50 of HHT (ng/ml)
								8	1			1.24108	8.01
								9	1			1.94988	5.6
								10	1			1.69547	6.072
								10	1			1.4161	4.754
								11	1			1.07127	7.706
								12	1			0.955979	9.291
								12	1
								13	1
Figure 4E								14	1
								14	1
								9		0
								11		0
								13		0
								14		1
								15		0
								15		0
								15		0
								15		0
								15		0
Figure 4F

## Sheet: Figure 5
Figure 5A
																		Figure 5I
								Figure 5E
								Figure 5F
Figure 5B
																		Figure 5K
Figure 5C
																		Figure 5L
Figure 5D
								Figure 5G

## Sheet: Figure 6
Figure 6A						Figure 6C
						Figure 6D
Figure 6B
		Fig6E
		CDK2-GFP	CDK2-GFP+	CDK2-3As	CDK2-3As+
		0	42.9804	0	8.4167
		0	57.4468	0	6.8644
		0	52.6316	0	3.6604

## Sheet: Suppl.Fig.S1
Supplementary Figure S1

## Sheet: Suppl.Fig.S2
Supplementary Figure S2A
Supplementary Figure S2B

## Sheet: Suppl.Fig.S3
HHT	THP-1					HHT	A549							HHT	Hep3B
0	0.5596	0.5536	0.5792	0.5872		0	0.879	0.807	0.856	0.831	0.875	0.867		0	0.416167	0.397167	0.401167	0.416167	0.406167	0.409167
5	0.5202	0.5328	0.523	0.5256		4	0.754	0.779	0.806	0.808	0.803	0.789		4	0.392167	0.402167	0.376167	0.416167	0.424167	0.410167
10	0.4014	0.3989	0.4058	0.4072		8	0.729	0.754	0.723	0.723	0.746	0.677		8	0.369167	0.334167	0.355167	0.369167	0.366167	0.354167
20	0.2905	0.2808	0.2808	0.2879		16	0.518	0.599	0.586	0.59	0.565	0.588		16	0.219167	0.222167	0.227167	0.250167	0.249167	0.278167
40	0.1772	0.1694	0.167	0.1769		32	0.28	0.277	0.278	0.293	0.276	0.317		32	0.118167	0.122167	0.137167	0.127167	0.128167	0.140167
80	0.0674	0.0738	0.0678	0.0795		64	0.142	0.142	0.137	0.145	0.147	0.15		64	0.055167	0.067167	0.065167	0.065167	0.063167	0.074167
HHT	PC-3					HHT	HeLa
0	0.4032	0.4473	0.4362	0.4374		0	0.5412	0.5438	0.5354	0.5462
50	0.4111	0.4038	0.404	0.405		50	0.4771	0.4827	0.471	0.4822
100	0.3099	0.3083	0.3021	0.3042		100	0.3607	0.3478	0.3624	0.3682
200	0.2098	0.206	0.2051	0.2022		200	0.2521	0.2476	0.2456	0.2512
400	0.1108	0.1026	0.1034	0.1035		400	0.1383	0.1356	0.1341	0.1459
800	0.0096	0.0024	0.006	0.0025		800	0.0754	0.0773	0.0761	0.0844

## Sheet: Suppl.Fig.S5
Supplementary Figure S5A							FigS5C
							Days	THP1 CDK2				THP1 CDK2-3As
							0	0.0637	0.0724	0.0668	0.0718	0.0705	0.0594	0.0588	0.0647
							1	0.2072	0.2309	0.2069	0.2146	0.1114	0.1241	0.1112	0.1154
							2	0.5749	0.5238	0.5434	0.5028	0.2241	0.2041	0.2118	0.1959
							3	0.9376	0.9471	0.8675	0.8998	0.4329	0.4373	0.4005	0.4154
							4	1.4949	1.3541	1.3935	1.4604	0.7222	0.6542	0.6732	0.7055
							5	2.0391	2.0512	2.0114	2.0288	1.0241	1.0301	1.0101	1.0189
							FigS5E
							HHT	THP1 CDK2				THP1 CDK2-3As
							0	0.5827	0.5661	0.5439	0.5584	0.3786	0.3755	0.3684	0.3635
							4	0.6379	0.6413	0.6097	0.5699	0.3557	0.3561	0.3574	0.3482
							8	0.5364	0.5632	0.465	0.5517	0.3349	0.3357	0.3267	0.3263
Supplementary Figure S5D							16	0.3101	0.3085	0.3088	0.2946	0.2705	0.2757	0.2778	0.275
							32	0.1222	0.1211	0.113	0.1185	0.2013	0.2095	0.2037	0.2168
							64	0.0448	0.0617	0.0626	0.0657	0.1432	0.1474	0.1315	0.1416

[truncated: 6 more sheets: Suppl.Fig.S6, Suppl.Fig.S7, Suppl.Fig.S8, Suppl.Fig.S9, Suppl.Fig.S11, AML with all clinical informati]
